# Supplementary material for: Clinical Outcomes of Patients with AmpC-Beta-Lactamase-Producing Enterobacterales Bacteremia Treated with Carbapenems versus Non-Carbapenem Regimens: A Single-Center Study
Source: Antibiotics (Basel). 2024 Jul 29;13(8):709. doi: 10.3390/antibiotics13080709 (PMC11350690; doi:10.3390/antibiotics13080709)
Supplement: Supplementary file 1 [file antibiotics-13-00709-s001.zip]

Archive with 3 entries (3 files):
- antibiotics-3093905 - SM.pdf
- Table S2.pdf
- Table S3.xlsx
