# Supplementary material for: Clinical Outcomes of Patients with AmpC-Beta-Lactamase-Producing Enterobacterales Bacteremia Treated with Carbapenems versus Non-Carbapenem Regimens: A Single-Center Study
Source: Antibiotics (Basel). 2024 Jul 29;13(8):709. doi: 10.3390/antibiotics13080709 (PMC11350690; doi:10.3390/antibiotics13080709)
Supplement: Supplementary file 1 [file antibiotics-13-00709-s001.zip › Table S3.xlsx]

## Sheet: Sheet1
Sample number	Pathogen	Age	Gender	Residence	Source (Grouped)	Empiric treatment (grouped)	Days of empiric treatment	Definite treatment (grouped)	Time to corrected antimicrobial (definite rx)	Admission date	Discharge date	Collected date (Index date)	Persistent bacteremia	Recurrent bacteremia 30d	ICU admission	LOS excluding in-hospital death	30 day mortality
1	Enterobacter cloacae complex	88	Female	Home	Urinary	BLBLI	3	BLBLI		2020-08-15	2020-08-18	2020-08-16	0	0	0	3	0
2	Morganella morganii	87	Male	Home	Urinary	Cephalosporins	2	Quinolone	2	2018-06-04	2018-06-07	2018-06-05	0	0	0	3	0
3	Morganella morganii	26	Male	Home	Undetermined	BLBLI	8	BLBLI		2020-04-05	2020-04-08	2020-04-09	0	0	0	3	0
4	Morganella morganii	77	Female	Home	Urinary	Cephalosporins	1	Quinolone	1	2014-08-26	2014-08-29	2014-08-26	0	0	0	3	0
5	Enterobacter cloacae complex	83	Male	Home	Urinary	BLBLI	2	Quinolone	2	2022-03-26	2022-03-29	2022-03-27	0	0	0	3	0
6	Enterobacter cloacae complex	66	Male	Home	Urinary	Cephalosporins	1	Quinolone	1	2018-05-06	2018-05-10	2018-05-08	0	0	0	4	0
7	Morganella morganii	86	Male	Home	Soft Tissue / bone Infection	BLBLI	3	Quinolone	3	2019-11-01	2019-11-06	2019-11-02	0	0	1		1
8	Enterobacter cloacae complex	76	Male	Home	Undetermined	BLBLI	2	Quinolone	2	2019-11-10	2019-11-15	2019-11-10	0	0	0		1
9	Enterobacter cloacae complex	76	Male	Home	Vascular/CRBSI	AMG	3	Carbapenem	3	2022-01-04	2022-01-09	2022-01-04	0	0	0	5	0
10	Enterobacter cloacae complex	79	Male	Home	Vascular/CRBSI	Cephalosporins	1	AMG	1	2014-06-05	2014-06-10	2014-06-08	0	0	0	5	0
11	Enterobacter cloacae complex	45	Male	Home	FN	Carbapenem	4	Quinolone		2022-09-10	2022-09-15	2022-09-10	0	0	0	5	0
12	Enterobacter cloacae complex	71	Female	Home	FN	BLBLI	6	BLBLI		2022-08-17	2022-08-22	2022-08-17	0	0	0	5	0
13	Enterobacter cloacae complex	81	Male	Home	FN	BLBLI	2	Quinolone	2	2021-08-09	2021-08-14	2021-08-08	0	0	0	5	0
14	Enterobacter cloacae complex	61	Male	Home	Vascular/CRBSI	AMG	7	AMG		2019-08-16	2019-08-22	2019-08-17	0	0	0	6	0
15	Enterobacter cloacae complex	69	Male	Home	Vascular/CRBSI	Cephalosporins	2	Carbapenem	2	2021-08-03	2021-08-09	2021-08-03	0	0	0	6	0
16	Enterobacter cloacae complex	77	Female	Home	Urinary	Cephalosporins	3	Quinolone	3	2022-04-14	2022-04-21	2022-04-17	0	0	0	7	0
17	Enterobacter cloacae complex	59	Male	Home	Abdominal	Carbapenem	4	Quinolone		2022-09-07	2022-09-14	2022-09-07	0	0	0	7	0
18	Enterobacter cloacae complex	88	Female	Nursing home	Abdominal	BLBLI	2	Carbapenem	2	2021-01-18	2021-01-25	2021-01-18	0	0	0	7	0
19	Morganella morganii	89	Male	Home	Urinary	Quinolone	7	Quinolone		2018-06-19	2018-06-26	2018-06-19	0	0	1	7	0
20	Enterobacter cloacae complex	94	Male	Home	Undetermined	Cephalosporins	2	Cephalosporins		2020-07-07	2020-07-14	2020-07-07	0	0	0	7	0
21	Enterobacter cloacae complex	91	Male	Home	Abdominal	Cephalosporins	6	Cephalosporins		2020-04-29	2020-05-06	2020-04-30	0	0	0	7	0
22	Enterobacter cloacae complex	83	Female	Home	Abdominal	Carbapenem	3	Quinolone		2018-05-07	2018-05-14	2018-05-07	0	0	0	7	0
23	Enterobacter cloacae complex	23	Male	Home	FN	BLBLI	2	Carbapenem	2	2021-08-04	2021-08-11	2021-08-04	0	0	0	7	0
24	Enterobacter cloacae complex	45	Male	Home	Abdominal	AMG	6	Quinolone	6	2022-03-17	2022-03-24	2022-03-18	0	0	0	7	0
25	Enterobacter cloacae complex	70	Female	Home	Abdominal	BLBLI	2	Other	2	2022-01-23	2022-01-30	2022-01-25	0	0	1		1
26	Enterobacter cloacae complex	85	Male	Home	Urinary	BLBLI	3	Carbapenem	3	2022-05-16	2022-05-24	2022-05-16	0	0	0	8	0
27	Morganella morganii	64	Male	Home	Abdominal	BLBLI	4	Quinolone	4	2021-12-27	2022-01-04	2021-12-28	0	0	0	8	0
28	Enterobacter cloacae complex	85	Female	Home	Respiratory	Cephalosporins	1	Quinolone	1	2018-12-24	2019-01-01	2018-12-27	0	0	0	8	0
29	Enterobacter cloacae complex	71	Male	Home	Abdominal	BLBLI	2	Cephalosporins		2020-11-24	2020-12-02	2020-11-24	0	0	0	8	0
30	Enterobacter cloacae complex	60	Male	Home	Vascular/CRBSI	Cephalosporins	2	Cephalosporins		2018-03-02	2018-03-11	2018-03-02	0	0	0	9	0
31	Enterobacter cloacae complex	79	Male	Home	Vascular/CRBSI	AMG	1	Carbapenem	1	2021-01-12	2021-01-21	2021-01-13	0	0	0	9	0
32	Enterobacter cloacae complex	67	Female	Home	Urinary	Carbapenem	6	AMG		2021-08-23	2021-09-01	2021-08-23	0	0	0	9	0
33	Morganella morganii	70	Female	Home	Soft Tissue / bone Infection	BLBLI	7	BLBLI		2019-04-29	2019-05-08	2019-05-10	0	0	0	9	0
34	Enterobacter cloacae complex	68	Male	Home	Soft Tissue / bone Infection	BLBLI	4	Carbapenem	4	2021-01-15	2021-01-24	2021-01-15	1	0	0	9	0
35	Enterobacter cloacae complex	92	Male	Home	Urinary	Cephalosporins	1	Quinolone	1	2023-03-17	2023-03-26	2023-03-18	0	0	0	9	0
36	Enterobacter cloacae complex	84	Male	Home	Urinary	Quinolone	1	Carbapenem	1	2018-01-22	2018-02-01	2018-01-22	0	0	0	10	0
37	Enterobacter cloacae complex	42	Male	Home	Vascular/CRBSI	BLBLI	3	Quinolone	3	2018-06-07	2018-06-17	2018-06-08	0	0	0	10	0
38	Enterobacter cloacae complex	68	Male	Home	Abdominal	BLBLI	3	Quinolone	3	2018-08-13	2018-08-23	2018-08-20	0	0	0	10	0
39	Morganella morganii	48	Female	Home	Abdominal	Carbapenem	7	Carbapenem		2020-02-13	2020-02-23	2020-02-15	0	0	0	10	0
40	Morganella morganii	95	Female	Nursing home	Soft Tissue / bone Infection	BLBLI	11	BLBLI		2019-03-17	2019-03-27	2019-03-17	0	0	0	10	0
41	Enterobacter cloacae complex	76	Male	Home	Abdominal	BLBLI	3	Cephalosporins		2022-02-10	2022-02-21	2022-02-11	0	0	1	11	0
42	Morganella morganii	83	Male	Home	Soft Tissue / bone Infection	Cephalosporins	2	Quinolone	2	2018-05-21	2018-06-01	2018-05-22	0	0	0	11	0
43	Enterobacter cloacae complex	75	Female	Home	Abdominal	AMG	1	Quinolone		2018-09-06	2018-09-17	2018-09-06	0	0	0	11	0
44	Morganella morganii	83	Female	Home	Soft Tissue / bone Infection	AMG	10	AMG		2017-07-05	2017-07-16	2017-07-05	0	0	0		1
45	Enterobacter cloacae complex	70	Male	Home	Abdominal	Carbapenem	3	Carbapenem		2020-02-12	2020-02-23	2020-02-12	0	0	0	11	0
46	Enterobacter cloacae complex	56	Male	Home	Urinary	AMG	3	Quinolone	3	2018-07-22	2018-08-02	2018-07-30	0	0	0	11	0
47	Enterobacter cloacae complex	67	Male	Home	Vascular/CRBSI	Cephalosporins	1	Carbapenem	1	2020-03-15	2020-03-26	2020-03-16	0	0	0	11	0
48	Enterobacter cloacae complex	74	Female	Home	Abdominal	Cephalosporins	3	Carbapenem	3	2021-12-24	2022-01-04	2021-12-26	0	0	1	11	0
49	Enterobacter cloacae complex	92	Female	Home	Vascular/CRBSI	Carbapenem	3	AMG		2018-11-08	2018-11-19	2018-11-08	0	0	0	11	0
50	Enterobacter cloacae complex	95	Female	Home	Urinary	BLBLI	3	Carbapenem	3	2021-11-03	2021-11-15	2021-11-08	0	0	0	12	0
51	Morganella morganii	64	Female	Home	Soft Tissue / bone Infection	BLBLI	2	Carbapenem	2	2017-04-05	2017-04-17	2017-04-12	0	0	0		1
52	Enterobacter cloacae complex	83	Male	Home	Urinary	Cephalosporins	1	BLBLI	1	2021-03-02	2021-03-14	2021-03-03	0	0	0	12	0
53	Enterobacter cloacae complex	75	Male	Home	Abdominal	Quinolone	2	Quinolone		2021-07-24	2021-08-05	2021-07-28	0	0	0	12	0
54	Morganella morganii	67	Male	Home	Vascular/CRBSI	BLBLI	3	Carbapenem	3	2021-01-16	2021-01-28	2021-01-19	0	1	0	12	0
55	Enterobacter cloacae complex	72	Male	Home	Urinary	BLBLI	3	Quinolone	3	2021-06-08	2021-06-20	2021-06-13	0	0	0	12	0
56	Morganella morganii	77	Male	Home	Urinary	BLBLI	11	BLBLI		2020-09-17	2020-09-29	2020-09-18	0	0	0	12	0
57	Morganella morganii	86	Female	Home	Urinary	BLBLI	8	BLBLI		2020-07-30	2020-08-11	2020-07-30	0	0	0	12	0
58	Morganella morganii	82	Male	Home	Soft Tissue / bone Infection	Quinolone	3	Carbapenem	3	2019-02-05	2019-02-18	2019-02-05	0	0	0	13	0
59	Morganella morganii	84	Male	Home	Urinary	Cephalosporins	7	Quinolone	7	2018-12-21	2019-01-03	2018-12-21	0	0	1	13	0
60	Morganella morganii	78	Female	Home	Urinary	AMG	1	Carbapenem	1	2021-03-29	2021-04-11	2021-03-30	0	0	0	13	0
61	Enterobacter cloacae complex	94	Female	Nursing home	Urinary	Cephalosporins	2	Quinolone	2	2019-07-03	2019-07-16	2019-07-03	0	0	0	13	0
62	Morganella morganii	82	Male	Home	Urinary	Quinolone	7	Quinolone		2019-05-08	2019-05-21	2019-05-10	0	0	0	13	0
63	Morganella morganii	82	Male	Nursing home	Vascular/CRBSI	Carbapenem	1	Carbapenem		2015-08-09	2015-08-23	2015-08-09	0	0	0	14	0
64	Enterobacter cloacae complex	94	Female	Nursing home	Vascular/CRBSI	BLBLI	3	Carbapenem	3	2018-11-12	2018-11-26	2018-11-18	0	0	0	14	0
65	Enterobacter cloacae complex	81	Female	Home	Urinary	Cephalosporins	2	Cephalosporins		2018-08-23	2018-09-06	2018-08-23	0	0	0	14	0
66	Morganella morganii	59	Female	Home	Vascular/CRBSI	Cephalosporins	2	Quinolone	2	2021-01-26	2021-02-09	2021-02-01	0	0	0	14	0
67	Enterobacter cloacae complex	71	Male	Home	Abdominal	BLBLI	2	Quinolone	2	2022-01-01	2022-01-15	2022-01-03	0	0	0		1
68	Morganella morganii	63	Male	Home	Soft Tissue / bone Infection	BLBLI	4	Carbapenem	4	2022-04-10	2022-04-26	2022-04-10	0	0	1	16	0
69	Enterobacter cloacae complex	75	Female	Home	Vascular/CRBSI	Cephalosporins	2	Quinolone	2	2021-01-23	2021-02-08	2021-01-24	0	0	0	16	0
70	Enterobacter cloacae complex	93	Male	Nursing home	Urinary	Carbapenem	12	Carbapenem		2017-10-10	2017-10-26	2017-10-10	0	0	1	16	0
71	Morganella morganii	87	Female	Nursing home	Soft Tissue / bone Infection	BLBLI	2	Cephalosporins		2017-06-17	2017-07-03	2017-06-18	0	0	0		1
72	Enterobacter cloacae complex	75	Male	Nursing home	Vascular/CRBSI	Cephalosporins	5	Quinolone	5	2021-12-03	2021-12-19	2021-12-05	0	1	0	16	0
73	Morganella morganii	62	Male	Home	Abdominal	BLBLI	2	Carbapenem	2	2022-01-25	2022-02-10	2022-02-08	0	0	0		1
74	Enterobacter cloacae complex	83	Female	Home	Respiratory	BLBLI	9	BLBLI		2021-11-05	2021-11-22	2021-11-10	0	0	0	17	0
75	Enterobacter cloacae complex	83	Female	Home	Urinary	Quinolone	9	Quinolone		2019-12-08	2019-12-25	2019-12-14	0	0	0	17	0
76	Enterobacter cloacae complex	71	Male	Home	Vascular/CRBSI	BLBLI	2	Quinolone	2	2022-05-29	2022-06-16	2022-06-03	0	0	0	18	0
77	Morganella morganii	62	Female	Home	Soft Tissue / bone Infection	Cephalosporins	2	BLBLI	2	2022-11-17	2022-12-05	2022-11-17	0	0	0	18	0
78	Morganella morganii	65	Female	Nursing home	Respiratory	BLBLI	10	BLBLI		2018-01-11	2018-01-30	2018-01-11	0	0	1	19	0
79	Enterobacter cloacae complex	72	Male	Home	Urinary	Cephalosporins	1	Cephalosporins		2019-10-09	2019-10-28	2019-10-09	0	0	0	19	0
80	Enterobacter cloacae complex	46	Female	Home	Vascular/CRBSI	Carbapenem	2	Carbapenem		2019-07-30	2019-08-19	2019-08-02	0	0	0	20	0
81	Enterobacter cloacae complex	75	Male	Home	Abdominal	Carbapenem	4	Quinolone		2022-01-31	2022-02-20	2022-02-09	0	0	0	20	0
82	Morganella morganii	69	Female	Home	FN	BLBLI	10	BLBLI		2017-02-15	2017-03-07	2017-02-26	0	0	0	20	0
83	Enterobacter cloacae complex	84	Female	Home	Abdominal	AMG	8	AMG		2018-05-28	2018-06-17	2018-06-07	0	0	0	20	0
84	Enterobacter cloacae complex	48	Female	Home	Vascular/CRBSI	AMG	1	Quinolone		2022-06-12	2022-07-03	2022-06-12	0	0	0	21	0
85	Enterobacter cloacae complex	85	Female	Home	Respiratory	Cephalosporins	3	Quinolone	3	2019-02-19	2019-03-12	2019-02-25	0	0	1		1
86	Enterobacter cloacae complex	80	Female	Home	Urinary	Carbapenem	3	Carbapenem	3	2018-11-07	2018-11-28	2018-11-07	0	0	0	21	0
87	Enterobacter cloacae complex	82	Male	Home	Vascular/CRBSI	Cephalosporins	2	Carbapenem	2	2020-08-11	2020-09-01	2020-08-11	0	0	0	21	0
88	Enterobacter cloacae complex	70	Female	Home	Urinary	Carbapenem	6	Carbapenem		2020-11-08	2020-11-29	2020-11-17	0	0	0	21	0
89	Enterobacter cloacae complex	73	Female	Nursing home	Respiratory	BLBLI	4	Carbapenem	4	2021-10-18	2021-11-08	2021-10-20	0	0	1	21	0
90	Morganella morganii	73	Male	Home	Soft Tissue / bone Infection	Quinolone	4	Other	4	2021-03-17	2021-04-07	2021-03-17	0	0	0	21	0
91	Morganella morganii	92	Male	Home	Soft Tissue / bone Infection	Cephalosporins	1	Carbapenem	1	2022-11-27	2022-12-18	2022-11-27	0	0	0		1
92	Enterobacter cloacae complex	64	Female	Home	Undetermined	BLBLI	8	BLBLI		2016-02-17	2016-03-10	2016-02-28	0	0	0	22	0
93	Enterobacter cloacae complex	74	Male	Home	Urinary	BLBLI	2	Carbapenem	2	2015-03-30	2015-04-21	2015-03-30	0	0	0	22	0
94	Enterobacter cloacae complex	54	Male	Home	Abdominal	Carbapenem	2	Quinolone		2021-11-23	2021-12-15	2021-12-07	0	0	0	22	0
95	Morganella morganii	53	Female	Home	Vascular/CRBSI	Cephalosporins	2	Carbapenem	2	2020-06-22	2020-07-14	2020-06-23	0	0	0	22	0
96	Enterobacter cloacae complex	59	Male	Home	Urinary	BLBLI	4	Carbapenem	4	2019-11-03	2019-11-25	2019-11-03	0	0	1	22	0
97	Enterobacter cloacae complex	99	Female	Home	Abdominal	BLBLI	2	Carbapenem	2	2022-05-01	2022-05-24	2022-05-10	0	0	1		1
98	Enterobacter cloacae complex	40	Male	Nursing home	Respiratory	BLBLI	1	Quinolone	1	2018-03-10	2018-04-02	2018-03-25	0	0	0	23	0
99	Morganella morganii	69	Male	Home	Respiratory	BLBLI	3	Quinolone	3	2020-09-30	2020-10-23	2020-10-07	0	0	0	23	0
100	Enterobacter cloacae complex	62	Male	Nursing home	Urinary	BLBLI	2	Carbapenem	2	2021-10-25	2021-11-17	2021-11-14	0	0	0	23	0
101	Enterobacter cloacae complex	81	Male	Home	Vascular/CRBSI	Cephalosporins	6	Quinolone	6	2019-08-26	2019-09-19	2019-08-26	0	1	0	24	0
102	Enterobacter cloacae complex	79	Male	Home	Abdominal	Cephalosporins	2	Carbapenem	2	2021-05-27	2021-06-20	2021-06-01	0	0	0	24	0
103	Enterobacter cloacae complex	42	Female	Home	Abdominal	BLBLI	4	Carbapenem	4	2019-05-30	2019-06-23	2019-06-06	0	0	0	24	0
104	Enterobacter cloacae complex	89	Female	Nursing home	Undetermined	Other	2	Carbapenem	2	2019-04-28	2019-05-23	2019-05-11	0	0	0	25	0
105	Morganella morganii	87	Male	Home	Respiratory	BLBLI	10	BLBLI		2022-09-11	2022-10-06	2022-09-11	0	0	1	25	0
106	Morganella morganii	88	Female	Nursing home	Abdominal	Cephalosporins	2	Cephalosporins		2021-10-28	2021-11-22	2021-10-29	0	0	0	25	0
107	Enterobacter cloacae complex	77	Female	Home	Abdominal	Cephalosporins	2	Quinolone	2	2021-02-07	2021-03-04	2021-02-08	0	0	0	25	0
108	Enterobacter cloacae complex	59	Female	Home	Vascular/CRBSI	Carbapenem	6	Carbapenem		2017-06-15	2017-07-11	2017-06-21	0	0	1	26	0
109	Enterobacter cloacae complex	76	Male	Home	Vascular/CRBSI	Cephalosporins	2	Quinolone	2	2019-06-12	2019-07-09	2019-06-21	0	0	0	27	0
110	Morganella morganii	65	Female	Home	Abdominal	Carbapenem	2	Carbapenem		2020-09-13	2020-10-10	2020-09-13	0	0	0		1
111	Enterobacter cloacae complex	71	Male	Home	Vascular/CRBSI	BLBLI	2	Quinolone	2	2021-01-24	2021-02-20	2021-02-04	1	1	1		1
112	Enterobacter cloacae complex	80	Male	Home	Respiratory	BLBLI	4	Carbapenem	4	2022-01-20	2022-02-17	2022-01-20	0	0	1		1
113	Morganella morganii	60	Male	Nursing home	FN	Carbapenem	2	BLBLI		2018-06-21	2018-07-19	2018-07-04	0	0	0	28	0
114	Enterobacter cloacae complex	62	Female	Home	Abdominal	BLBLI	5	Quinolone	5	2021-10-07	2021-11-04	2021-10-23	0	0	0	28	0
115	Enterobacter cloacae complex	69	Male	Home	Vascular/CRBSI	Quinolone	6	Quinolone		2020-08-29	2020-09-27	2020-09-07	0	0	0	29	0
116	Enterobacter cloacae complex	43	Male	Nursing home	Urinary	Cephalosporins	5	Carbapenem	5	2020-07-20	2020-08-18	2020-07-25	0	0	1		1
117	Enterobacter cloacae complex	57	Female	Nursing home	Urinary	BLBLI	4	Carbapenem	4	2022-08-09	2022-09-07	2022-08-11	0	0	0	29	0
118	Enterobacter cloacae complex	64	Male	Home	FN	Cephalosporins	2	Quinolone	2	2022-08-08	2022-09-07	2022-08-20	0	0	0	30	0
119	Morganella morganii	74	Male	Home	Soft Tissue / bone Infection	BLBLI	17	BLBLI		2019-08-12	2019-09-11	2019-08-12	0	0	0	30	0
120	Enterobacter cloacae complex	41	Female	Home	Vascular/CRBSI	BLBLI	3	Quinolone	3	2020-08-17	2020-09-16	2020-08-18	0	0	0	30	0
